# Supplementary material for: New Isocoumarins from the Marine Fungus Phaeosphaeriopsis sp. WP-26
Source: Mar Drugs. 2023 Feb 25;21(3):150. doi: 10.3390/md21030150 (PMC10054857; doi:10.3390/md21030150)
Supplement: Supplementary file 1 [file marinedrugs-21-00150-s001.zip]

Archive with 1 entries (1 files):
- marinedrugs-2146476-supplementary.pdf
